# Supplementary material for: Latent class growth mixture modeling of HbA1C trajectories identifies individuals at high risk of developing complications of type 2 diabetes mellitus in the UK Biobank
Source: BMJ Open Diabetes Res Care. 2025 Sep 8;13(5):e004826. doi: 10.1136/bmjdrc-2024-004826 (PMC12421182; doi:10.1136/bmjdrc-2024-004826)
Supplement: online supplemental file 1 [file bmjdrc-13-5-s001.xlsx]

## Sheet: Supp. Table 1
	Supplementary Table 1. Code/field lists used for variable extraction in the UK Biobank
	Pre-defined Variables			Extracted variables in UKB
	Variable	Reference number in manuscript		Variable	UK Biobank field ID
	HbA1c	15		Sex	31, 22001
	Type 2 diabetes (all codes)	15		date of birth	33
	Glucose lowering medication	15		Townsend deprivation index	22189
	Fasting glucose	16		Education (Years)	derived from 845, 6138
	random glucose	16		Ever smoked	22507, 20116, 3436, 2867
	BMI	16		all cause mortality	40000
	HDL	16
	LDL	16
	Total cholesterol	16
	Triglycerides	16
	systolic blood pressure	16
	diastolic blood pressure	16
	Major depressive disorder	17
	Cardiovascular disease (all codes)	16
	Stroke (all codes)	16
	Diabetic retinopathy	16
	diabetic kidney disease	16
	peripheral artery disease	20
