# Supplementary material for: Latent class growth mixture modeling of HbA1C trajectories identifies individuals at high risk of developing complications of type 2 diabetes mellitus in the UK Biobank
Source: BMJ Open Diabetes Res Care. 2025 Sep 8;13(5):e004826. doi: 10.1136/bmjdrc-2024-004826 (PMC12421182; doi:10.1136/bmjdrc-2024-004826)
Supplement: online supplemental file 2 [file bmjdrc-13-5-s002.xlsx]

## Sheet: Supp. Table 2
Supplementary Table 2. Full table for Table 1. Descriptive statistics at T2D diagnosis date for all individuals, stratified by assigned LCGMM class. TDI, Townsend deprivation index; HDL, high density lipoprotein; LDL, low density lipoprotein; MDD, major depressive disorder; CVD, cardiovascular disease; HES, hospital episode statistics; (1mo), only values within one month prior to diagnosis includ…
			Class A Low and stable N = 9,549		Class B Low parabolic N = 1,126		Class C High parabolic N = 245		Class D Steep increase N = 315		Class E Slow decrease N = 326		Class F Rapid decrease N = 874		P-value
Demographic information
Sex (Male)			5,784 (61%)		727(65%)		144(59%)		192(61%)		232(71%)		575(66%)		3.3x10-5
Age (Years)			60.3(54.7, 65.2)		56.1(50.7, 61.8)		54.0(47.6, 60.1)		51.9(46.5, 59.2)		54.5(49.3, 60.3)		58.9(52.4, 63.6)		6.0x10-120
Ever smoked			6,381(67%)		754(67%)		165(67%)		212(68%)		209(65%)		583(67%)		1.0x10-20
Education (Years)			10 (7.0, 15.0)		10.0(7.0, 15.0)		10.0(7.0, 15.0)		10.0(7.0, 15.8)		10.0(7.0, 15.0)		11.0(7.0, 16.0)		0.61
TDI			-1.7(-3.4, 1.3)		-1.4(-3.2, 1.6)		0.0(2.3, 3.0)		-0.1(-2.8, 3.0)		-1.1(-3.1, 2.2)		-1.3(-3.1, 2.0)		7.5x10-15
Cardiometabolic biomarkers
HbA1c (mg/dl)			50.6(46.0, 56.0)		54.3(49.1, 640.)		59.9(50.8, 80.0)		56.0(50.0, 73.0)		91.4(77.2, 103.8)		92.3(78.0, 109.0)		<1x10-200
Fasting glucose (mmol/mol)			7.4(6.9, 8.1)		7.9(7.3, 9.0)		8.7(7.4, 11.3)		7.7(7.2, 9.2)		11.9(9.8, 15.0)		14.0(11.0, 17.1)		5.1x10-53
Random glucose (mmol/mol)			8.9(7.4, 11.7)		9.1(7.4, 11.6)		9.6(7.5, 12.3)		9.6(7.9, 16.0)		15.3(13.3, 22.1)		16.6(13.0, 19.8)		1.3x10-51
HDL (mmol/mol)			1.2(1.0, 1.4)		1.1(1.0, 1.3)		1.0(0.9,1.2)		1.0(0.9, 1.3)		1.1(1.0, 1.3)		1.1(1.0, 1.3)		0.019
LDL (mmol/mol)			3.0(2.3, 3.7)		3.2(2.1, 3.9)		3.1(2.5, 3.8)		3.5(2.6, 4.0)		3.3(2.7, 3.8)		3.2(2.5, 3.9)		0.31
Total cholesterol (mmol/mol)			5.2(4.3, 6.0)		5.2(4.4, 6.3)		5.1(4.3, 5.5)		5.6(5.0, 6.6)		5.9(4.9, 6.3)		5.5(4.7, 6.6)		1.2x10-5
Triglycerides (mmol/mol)			2.0(1.5, 2.8)		2.2(1.6, 2.9)		2.3(1.4, 3.4)		2.5(1.8, 3.2)		2.6(1.8, 4.1)		2.2(1.6, 2.7)		4.6x10-4
Antropometric traits
BMI (kg/m2)			32.0(28.8, 36.0)		33.1(30.0, 37.6)		35.3(3.01, 3.93)		34.3(28.6, 37.6)		33.2(28.7, 36.1)		30.7(27.2, 35.6)		5x10-3
Systolic blood pressure (mmHg)			140(130, 153.0)		140(132.0, 153.0)		140.0(129.5, 150.3)		146.0(137.0, 160.0)		142.0(133.5, 156.3)		140.0(130.0, 160.0)		0.15
Diastolic blood pressure (mmHg)			82.0(78.0, 90.0)		85.0(80.0, 93.0)		80(75.8, 90.3)		85.0(80.0, 90.0)		85.5(80.0, 95.3)		84.0(80.0, 92.0)		1x10-3
Pre-existing comorbidities
MDD			884(9.3%)		97(8.6%)		22(9.0%)		34(11.0%)		27(8.3%)		61(7.0%)		0.22
CVD			1,026(11%)		122(11%)		30(12%)		28(8.9%)		25(7.7%)		65(7.4%)		0.01
Stroke			332(3.4%)		31(3.3%)		8(3.3%)		8(2.5%)		9(2.8%)		20(2.3%)		0.42
Inclusion criteria
HbA1c over 48 mmol/mol			8,751(92%)		1,126(100%)		245(100%)		315(100%)		325(100%)		874(100%)		2.2x10-92
Prescribed T2D medication			6,803(97%)		1,097(99%)		234(98%)		310(99%)		324(100%)		848(100%)		2.5x10-9
Primary care T2D code			8,117(85%)		917(81%)		207(84%)		259(82%)		261(80%)		713(82%)		1x10-3
HES T2D code			7,233(76%)		911(81%)		197(80%)		254(81%)		248(76%)		638(73%)		7.5x10-5
Self-reported T2D diagnosis			4,122(49%)		600(65%)		93(48%)		173(73%)		154(58%)		394(52%)		2.2x10-28
Healthcare utilisation
HES dates (1mo)			0.0(0.0, 1.0)		0.0(0.0, 1.0)		0.0(0.0, 1.0)		0.0(0.0, 1.0)		0.0(0.0, 1.0)		0.0(0.0, 1.0)		0.04
HES dates (1yr)			1.0(0.0, 2.0)		1.0(0.0, 2.0)		1.0(0.0, 2.0)		1.0(0.0, 2.0)		1.0(0.0, 3.0)		1.0(0.0, 2.0)		2.9x10-5
Prescription dates (1mo)			0.0(0.0, 1.0)		0.0(0.0, 0.0)		0.0(0.0, 0.0)		0.0(0.0, 0.0)		0.0(0.0, 0.0)		0.0(0.0, 1.0)		1.1x10-8
Prescription dates (1yr)			3.0(0.0, 6.0)		2.0(0.0, 4.0)		1.0(0.0, 5.0)		1.0(0.0, 4.0)		1.0(0.0, 4.0)		2.0(0.0, 5.0)		1.4x10-33
Primary care dates (1mo)			2.0(1.0, 4.0)		2.0(1.0, 3.0)		2.0(1.0, 3.0)		2.0(1.0, 3.0)		2.0(1.0, 3.0)		2.0(1.0, 3.0)		4.7x10-18
Primary care dates (1yr)			9.0(5.0, 15.0)		7.0(3.0, 13.0)		6.0(2.0, 13.0)		6.0(2.0, 12.0)		5.0(2.0, 10.0)		7.0(4.0, 12.0)		1.2x10-49
