# Supplementary material for: Latent class growth mixture modeling of HbA1C trajectories identifies individuals at high risk of developing complications of type 2 diabetes mellitus in the UK Biobank
Source: BMJ Open Diabetes Res Care. 2025 Sep 8;13(5):e004826. doi: 10.1136/bmjdrc-2024-004826 (PMC12421182; doi:10.1136/bmjdrc-2024-004826)
Supplement: online supplemental file 3 [file bmjdrc-13-5-s003.xlsx]

## Sheet: Supp. Table 3
Supplementary Table 3. Distribution of individuals in each class, by number of classes included in the model, for the 2-6 class solutions.
N classes	Class A		Class B		Class C		Class D		Class E		Class F
	N	%	N	%	N	%	N	%	N	%	N	%
2	11100	89.3	1330	10.7	-	-	-	-	-	-	-	-
3	10400	83.7	951	7.65	1080	8.64	-	-	-	-	-	-
4	10200	81.7	932	7.49	328	2.64	1020	8.21	-	-	-	-
5	9770	78.6	1160	9.32	256	2.06	399	3.21	850	6.84	-	-
6	9550	76.8	1130	9.06	245	1.97	315	2.53	326	2.62	874	7.03
