# Supplementary material for: Latent class growth mixture modeling of HbA1C trajectories identifies individuals at high risk of developing complications of type 2 diabetes mellitus in the UK Biobank
Source: BMJ Open Diabetes Res Care. 2025 Sep 8;13(5):e004826. doi: 10.1136/bmjdrc-2024-004826 (PMC12421182; doi:10.1136/bmjdrc-2024-004826)
Supplement: online supplemental file 4 [file bmjdrc-13-5-s004.xlsx]

## Sheet: Supp. Table 4
Supplementary Table 4. Model selection metrics for the LCGMMs including 2 - 6 classes. BIC, Bayesian Information Criteria; APPA, average posterior probability of assignment, LMR LR, Lo-Mendell Rubin Likelihood ratio test statistic.
				Class A		Class B		Class C		Class D		Class E		Class F
N classes	N parameters	log likelihood	BIC	APPA	Mismatch	APPA	Mismatch	APPA	Mismatch	APPA	Mismatch	APPA	Mismatch	APPA	Mismatch	LMR LR	LMR P
2	11	-611090	1.22228e+06	0.959	0.023	0.872	-0.023	-	-	-	-	-	-	-	-	-	-
3	15	-608754	1.21765e+06	0.944	0.027	0.876	-0.015	0.871	-0.013	-	-	-	-	-	-	4512.59	1e-200
4	19	-608399	1.21698e+06	0.929	0.037	0.794	-0.014	0.867	-0.012	0.868	-0.011	-	-	-	-	686.77	2.55e-147
5	23	-608046	1.21631e+06	0.913	0.043	0.765	-0.026	0.765	-0.026	0.779	-0.007	0.835	-0.008	-	-	680.57	5.62e-146
6	27	-607709	1.21567e+06	0.901	0.05	0.753	-0.023	0.854	-0.002	0.782	-0.012	0.786	-0.006	0.838	-0.007	651.72	9.9e-140
