# Supplementary material for: Latent class growth mixture modeling of HbA1C trajectories identifies individuals at high risk of developing complications of type 2 diabetes mellitus in the UK Biobank
Source: BMJ Open Diabetes Res Care. 2025 Sep 8;13(5):e004826. doi: 10.1136/bmjdrc-2024-004826 (PMC12421182; doi:10.1136/bmjdrc-2024-004826)
Supplement: online supplemental file 5 [file bmjdrc-13-5-s005.xlsx]

## Sheet: Supp. Table 5
Supplementary Table 5. Full table for Table 2. Associations between exposures and HbA1c class membership, adjusted for sex and age at T2D diagnosis. The effect size is reported as odds ratio and 95% confidence intervals in square brackets for each class, compared to the reference class (A, ‘low and stable’). To generate the Overall non-reference class models (B-F), all individuals who were not as…
			Class B Low parabolic N = 1,126		Class C High parabolic N = 245		Class D Steep increase N = 315		Class E Slow decrease N = 326		Class F Rapid decrease N = 874		Classes B - F combined
Demographic information			OR[95% CI]	P	OR[95% CI]	P	OR[95% CI]	P	OR[95% CI]	P	OR[95% CI]	P	OR[95% CI]	P
Sex (Male)			1.18[1.04-1.34]	1	0.92[0.71-1.20]	1	1.01[0.80-1.27]	1	1.60[1.25-2.04]	0.022	1.25[1.08-1.44]	0.401	1.19[1.09-1.30]	0.01
Age (Years)			0.94[0.94-0.95]	9.03e-48	0.92[0.91-0.94]	4.42x10-24	0.90[0.89-0.91]	5.3x10-50	0.93[0.92-0.94]	2.82x10-27	0.98[0.97-0.98]	9.5x10-5	0.94[0.94-0.95]	8.56x10-97
Ever smoked			1.06[0.93-1.21]	1	1.13[0.86-1.48]	1	1.17[0.92-1.50]	1	0.93[0.73-1.18]	1	0.99[0.85-1.15]	1	1.04[0.95-1.14]	1
Education (Years)			0.98[0.97-0.99]	0.192	0.97[0.94-0.99]	1	0.98[0.95-1]	1	0.96[0.94-0.99]	0.452	1.00[0.99-1.02]	1	0.98[0.97-0.99]	0.028
TDI			1.01[0.99-1.03]	1	1.09[1.05-1.13]	0.0003	1.08[1.04-1.11]	0.002	1.03[1.00-1.06]	1	1.03[1.01-1.05]	1	1.03[1.02-1.05]	0.000125
Cardiometabolic biomarkers
Fasting glucose (mmol/mol)			1.22[1.13-1.32]	3.9x10-5	1.38[1.20-1.58]	9.8x10-4	1.15[0.98-1.35]	1	1.63[1.46-1.82]	3.7x10-16	1.80[1.67-1.95]	8.89x10-47	1.43[1.36-1.51]	1.4x10-40
Random glucose (mmol/mol)			0.99[0.94-1.04]	1	1.03[0.94-1.14]	1	1.12[1.03-1.21]	1	1.36[1.29-1.45]	1.5x10-23	1.34[1.28-1.39]	5.7x10-40	1.16[1.13-1.20]	5.59x10-27
HDL (mmol/mol)			0.88[0.48-1.60]	1	0.17[0.03-0.90]	1	2.18[0.93-5.11]	1	0.79[0.21-2.96]	1	0.95[0.50-1.82]	1	0.92[0.61-1.36]	1
LDL (mmol/mol)			0.93[0.76-1.14]	1	1.03[0.61-1.74]	1	1.06[0.76-1.48]	1	0.99[0.66-1.48]	1	1.15[0.97-1.37]	1	1.04[0.91-1.17]	1
Total cholesterol (mmol/mol)			1.02[0.91-1.15]	1	0.73[0.54-1.00]	1	1.15[0.93-1.41]	1	1.13[0.90-1.42]	1	1.34[1.19-1.52]	4.5x10-5	1.12[1.04-1.22]	0.434
Triglycerides (mmol/mol)			1.03[0.94-1.13]	1	1.07[0.88-1.30]	1	1.08[0.95-1.23]	1	1.11[0.96-1.27]	1	1.18[1.09-1.28]	0.006	1.10[1.04-1.16]	0.193
Anthropometric traits
BMI (kg/m2)			1.01[0.99-1.04]	1	1.05[1.00-1.12]	1	1.00[0.95-1.05]	1	0.98[0.93-1.04]	1	0.96[0.92-0.99]	1	1.00[0.98-1.01]	1
Systolic blood pressure (mmHg)			1.00[1.00-1.01]	1	0.99[0.97-1.01]	1	1.01[1.00-1.03]	1	1.00[0.99-1.01]	1	1.00[0.99-1.01]	1	1[1.00-1.01]	1
Diastolic blood pressure (mmHg)			1.01[1.00-1.02]	1	0.98[0.95-1.00]	1	1.00[0.98-1.02]	1	1.01[0.99-1.03]	1	1.00[0.99-1.02]	1	1.01[1.00-1.01]	1
Pre-existing comorbidities
MDD			0.93[0.75-1.17]	1	0.94[0.60-1.46]	1	1.18[0.82-1.71]	1	0.95[0.63-1.42]	1	0.75[0.57-0.99]	1	0.90[0.77-1.05]	1
CVD			1.23[1.00-1.51]	1	1.69[1.13-2.52]	1	1.27[0.85-1.91]	1	0.85[0.56-1.30]	1	0.69[0.53-0.90]	0.703	1.03[0.89-1.19]	1
Stroke			0.98[0.67-1.43]	1	1.32[0.64-2.70]	1	1.10[0.54-2.26]	1	1.03[0.52-2.03]	1	0.72[0.45-1.13]	1	0.93[0.72-1.20]	1
Inclusion criteria
Primary care T2D code			1.89[1.20-2.98]	0.806	1.71[0.74-3.93]	1	1.17[0.64-2.13]	1	0.67[0.40-1.11]	1	2.00[1.14-3.50]	1	1.43[1.09-1.90]	1
HES T2D code			1.41[1.20-1.65]	0.003	1.40[1.01-1.93]	1	1.46[1.09-1.94]	1	1.08[0.83-1.40]	1	0.87[0.75-1.02]	1	1.17[1.05-1.29]	0.405
Self-reported T2D diagnosis			0.76[0.64-0.90]	0.184	0.66[0.47-0.90]	1	0.61[0.46-0.80]	0.061	0.72[0.54-0.97]	1	0.86[0.70-1.05]	1	0.74[0.66-0.84]	1.7x10-4
Healthcare utilisation
HES dates (1mo)			0.95[0.86-1.06]	1	1.09[0.88-1.34]	1	1.17[0.98-1.40]	1	1.04[0.86-1.25]	1	0.92[0.81-1.04]	1	0.99[0.92-1.06]	1
HES dates (1yr)			0.98[0.94-1.02]	1	1.00[0.92-1.08]	1	1.11[1.04-1.19]	0.148	0.95[0.88-1.02]	1	0.91[0.87-0.96]	0.041	0.97[0.95-1]	1
Prescription dates (1mo)			0.85[0.76-0.95]	0.407	0.82[0.65-1.04]	1	0.91[0.75-1.11]	1	0.90[0.74-1.10]	1	1.08[0.97-1.20]	1	0.94[0.87-1]	1
Prescription dates (1yr)			0.96[0.94-0.98]	0.008	0.97[0.94-1.01]	1	0.98[0.95-1.02]	1	0.96[0.92-0.99]	1	0.99[0.97-1.01]	1	0.97[0.96-0.98]	0.003
Primary care dates (1mo)			0.95[0.92-0.98]	0.398	0.93[0.86-1.00]	1	0.98[0.92-1.04]	1	0.87[0.81-0.93]	0.008	0.98[0.94-1.01]	1	0.95[0.93-0.97]	0.005
Primary care dates (1yr)			0.99[0.98-0.99]	0.098	0.99[0.98-1.01]	1	0.99[0.98-1.01]	1	0.97[0.95-0.98]	0.014	0.98[0.97-0.99]	2.2x10-4	0.98[0.98-0.99]	2.2x10-6
Polygenic scores
BMI PGS			1.11[1.04-1.19]	0.13	1.07[0.94-1.22]	1	1.19[1.06-1.34]	0.405	1.10[0.98-1.24]	1	1.04[0.97-1.12]	1	1.09[1.05-1.14]	0.009
T2D PGS			1.06[0.99-1.13]	1	0.98[0.86-1.12]	1	1.04[0.92-1.17]	1	1.02[0.90-1.14]	1	1.15[1.07-1.24]	0.034	1.07[1.02-1.12]	0.405
MDD PGS			0.98[0.93-1.05]	1	0.99[0.87-1.12]	1	1.11[0.99-1.24]	1	1.02[0.91-1.14]	1	0.96[0.90-1.03]	1	0.99[0.95-1.04]	1
