# Supplementary material for: Latent class growth mixture modeling of HbA1C trajectories identifies individuals at high risk of developing complications of type 2 diabetes mellitus in the UK Biobank
Source: BMJ Open Diabetes Res Care. 2025 Sep 8;13(5):e004826. doi: 10.1136/bmjdrc-2024-004826 (PMC12421182; doi:10.1136/bmjdrc-2024-004826)
Supplement: online supplemental file 6 [file bmjdrc-13-5-s006.xlsx]

## Sheet: Supp. Table 6
Supplementary Table 6. Time-to-event analysis for selected outcomes by class membership, including cardiovascular disease and stroke subgroups. CVD, cardiovascular disease. P-values are reported as Holm-Bonferroni corrected values. Bold values indicate statistically significant (P < 0.05) values.
Outcome	Class B ("Low parabolic")		Class C ("High parabolic")		Class D ("Rapid increase")		Class E ("Rapid decrease")		Class F ("Slow decrease")		Classes B-F
	OR [95% CI]	P	OR [95% CI]	P	OR [95% CI]	P	OR [95% CI]	P	OR [95% CI]	P	OR [95% CI]	P
Major Depressive Disorder	1.4[1.02-1.94]	0.2376	0.803[0.376-1.71]	1	1.41[0.852-2.33]	0.364	1.31[0.747-2.31]	0.864	1.09[0.707-1.68]	1	1.25[0.985-1.59]	0.132
All cause mortality	1.21[1.04-1.41]	0.0854	1.81[1.37-2.4]	0.0004114	1.7[1.32-2.18]	0.0002695	1.6[1.25-2.04]	0.001384	1.27[1.06-1.51]	0.0957	1.36[1.23-1.51]	5.382e-08
Myocardial infarction	1.13[0.914-1.4]	0.516	1.63[1.09-2.44]	0.0875	1.87[1.36-2.58]	0.000424	1.55[1.09-2.19]	0.0828	0.961[0.735-1.26]	1	1.23[1.07-1.43]	0.02515
Unstable angina	1.59[1.15-2.18]	0.0438	1.22[0.57-2.6]	1	2.57[1.63-4.04]	0.0002695	1.32[0.719-2.43]	0.864	0.679[0.395-1.17]	1	1.37[1.07-1.74]	0.0448
Ischemic stroke	1.29[0.96-1.72]	0.3096	2[1.17-3.44]	0.0812	2.88[1.92-4.32]	4.296e-06	2.43[1.6-3.69]	0.0002736	1.01[0.696-1.47]	1	1.5[1.23-1.83]	0.0003186
Hemorrhagic stroke	1.11[0.634-1.96]	0.707	0.896[0.219-3.66]	1	1.32[0.481-3.64]	0.588	1.63[0.661-4.04]	0.864	0.684[0.3-1.56]	1	1.04[0.691-1.57]	0.85
All strokes combined	1.42[1.11-1.82]	0.0438	1.95[1.23-3.1]	0.03856	2.48[1.72-3.57]	1.342e-05	2.39[1.66-3.43]	2.52e-05	1.08[0.789-1.49]	1	1.55[1.31-1.84]	3.592e-06
Percutaneous coronary intervention	1.22[0.979-1.52]	0.3096	1.45[0.925-2.27]	0.42	1.66[1.16-2.39]	0.01833	1.43[0.984-2.09]	0.302	0.919[0.69-1.22]	1	1.21[1.03-1.41]	0.0534
Death due to CVD	1.66[1.28-2.16]	0.001788	3.22[2.06-5.05]	4.108e-06	2.69[1.78-4.06]	2.52e-05	2.87[1.98-4.17]	3.42e-07	1.28[0.903-1.81]	1	1.88[1.56-2.26]	3.234e-10
All CVD combined	1.17[0.998-1.37]	0.264	1.7[1.25-2.3]	0.00585	1.86[1.45-2.39]	1.342e-05	1.6[1.24-2.07]	0.0021	0.999[0.819-1.22]	1	1.26[1.13-1.41]	0.0002156
Diabetic retinopathy	1.15[1.05-1.27]	0.022	1.26[1.05-1.52]	0.0812	1.4[1.21-1.63]	9.52e-05	1.59[1.37-1.85]	1.352e-08	1.46[1.32-1.62]	4.004e-12	1.32[1.24-1.4]	5.486e-17
Diabetic kidney disease	1.33[1.16-1.52]	0.0004238	1.66[1.28-2.15]	0.00117	1.61[1.28-2.02]	0.0002695	1.27[0.982-1.64]	0.302	1.38[1.19-1.61]	0.0004668	1.39[1.27-1.53]	7.56e-11
Peripheral artery disease	1.47[1.13-1.92]	0.0438	2.85[1.82-4.45]	5.064e-05	2.81[1.9-4.16]	3.471e-06	2.86[1.96-4.17]	4.895e-07	1.29[0.925-1.79]	1	1.77[1.48-2.12]	7.47e-09
Progression to insulin	2.95[2.57-3.37]	3.108e-54	5.55[4.51-6.83]	2.226e-57	4.32[3.58-5.2]	2.04e-52	4.67[3.85-5.67]	1.0108e-53	2.02[1.68-2.43]	9.422e-13	3.21[2.89-3.55]	6.664e-109
Progression to combination therapy	3.1[2.88-3.35]	3.42e-186	3.56[3.09-4.11]	1.101e-66	2.55[2.24-2.9]	1.211e-45	4.82[4.26-5.46]	1.8e-135	3.17[2.9-3.47]	9.39e-142	3.22[3.04-3.41]	1.5e-199
