# Supplementary material for: Latent class growth mixture modeling of HbA1C trajectories identifies individuals at high risk of developing complications of type 2 diabetes mellitus in the UK Biobank
Source: BMJ Open Diabetes Res Care. 2025 Sep 8;13(5):e004826. doi: 10.1136/bmjdrc-2024-004826 (PMC12421182; doi:10.1136/bmjdrc-2024-004826)
Supplement: online supplemental file 7 [file bmjdrc-13-5-s007.xlsx]

## Sheet: Supp. Table 7
Supplementary Table 7. Descriptive statistics for outcomes, stratified by LCGMM class. CVD, cardiovascular disease. Values represent n, and values in brackets represent %.
Outcome	Class A ("low and stable")	Class B ("Low parabolic")	Class C ("High parabolic")	Class D ("Rapid increase")	Class E ("Slow decline")	Class F ("Rapid decline")
Major depressive disorder	211 (2.4%)	46 (4.5%)	10 (4.3%)	17 (6.0%)	14 (4.7%)	24 (3.0%)
All-cause mortality	1,346 (14%)	208 (18%)	53 (22%)	65 (21%)	71 (22%)	141 (16%)
Myocardial infarction	691 (7.8%)	101 (9.6%)	26 (12%)	42 (14%)	36 (12%)	60 (7.2%)
Unstable angina	223 (2.4%)	48 (4.4%)	10(3.5%)	22 (7.1%)	12 (3.7%)	14 (1.6%)
Ischemic stroke	349 (3.7%)	55 (4.9%)	15 (6.2%)	27 (8.7%)	25 (7.8%)	31 (3.6%)
Hemorrhagic stroke	106 (1.1%)	14 (1.2%)	8 (2.4%)	8 (2.6%)	10(3.0%)	12 (1.4%)
All strokes combined	451 (4.9%)	78 (7.1%)	20 (8.4%)	33 (11%)	33 (10%)	43 (5.0%)
Primary coronary intervention	620 (6.9%)	96 (9.0%)	20 (8.5%)	32 (10%)	31 (9.8%)	52 (6.2%)
Death due to cardiovascular disease	337 (3.5%)	72 (6.4%)	22 (9.0%)	25 (7.9%)	31 (9.5%)	35 (4.0%)
All cardiovascular disease combined	1,195 (14%)	183 (18%)	45 (21%)	68 (24%)	65 (22%)	110 (14%)
Diabetic retinopathy	3,642 (38%)	555 (50%)	122 (51%)	185 (59%)	189 (59%)	421 (48%)
Diabetic kidney disease	1,550 (17%)	260 (24%)	61 (26%)	82 (27%)	68 (22%)	186 (22%)
Peripheral artery disease	372 (4.0%)	67 (6.0%)	21 (8.9%)	28 (9.1%)	30 (9.4%)	43 (5.0%)
Progression to insulin	750 (7.9%)	314 (28%)	107 (44%)	144 (46%)	127 (39%)	136 (16%)
Progression to combination therapy	3,336 (35%)	914 (81%)	209 (85%)	275 (87%)	293 (90%)	595 (68%)
