# Supplementary material for: Latent class growth mixture modeling of HbA1C trajectories identifies individuals at high risk of developing complications of type 2 diabetes mellitus in the UK Biobank
Source: BMJ Open Diabetes Res Care. 2025 Sep 8;13(5):e004826. doi: 10.1136/bmjdrc-2024-004826 (PMC12421182; doi:10.1136/bmjdrc-2024-004826)
Supplement: online supplemental file 8 [file bmjdrc-13-5-s008.xlsx]

## Sheet: Supp. Table 8
Supplementary Table 8. Results for the Grambsch-Therneau tests. Bold p values indicate variables which were statistically significant (P < 0.05) after Holm-Bonferroni multiple testing correction was applied.
Exposure	Outcome	Model	Estimate	P-value
Age at T2D diagnosis	Diabetic retinopathy	Class-specific	293.755	9.259e-64
Age at T2D diagnosis	Diabetic retinopathy	Classes B - F combined	293.14	9.259e-64
LCGMM class	Progression to combination therapy	Class-specific	227.401	2.3144e-45
LCGMM class	Progression to insulin	Class-specific	83.4961	6.99998e-15
LCGMM class	Diabetic retinopathy	Class-specific	69.9485	3.78147e-12
Classes B - F	Progression to insulin	Classes B - F combined	51.4485	2.20501e-11
Age at T2D diagnosis	Diabetic kidney disease	Classes B - F combined	40.1752	5.97017e-09
Age at T2D diagnosis	Diabetic kidney disease	Class-specific	39.525	7.28727e-09
Classes B - F	Progression to combination therapy	Classes B - F combined	26.536	5.17339e-06
Age at T2D diagnosis	Progression to combination therapy	Class-specific	23.9345	1.63093e-05
Classes B - F	Diabetic retinopathy	Classes B - F combined	24.0482	1.63093e-05
Age at T2D diagnosis	Progression to combination therapy	Classes B - F combined	23.5992	1.77953e-05
Age at T2D diagnosis	Death due to CVD	Classes B - F combined	15.5914	0.00108847
Age at T2D diagnosis	Death due to CVD	Class-specific	14.3768	0.00192387
Age at T2D diagnosis	Major Depressive Disorder	Class-specific	13.1409	0.00332993
Age at T2D diagnosis	Major Depressive Disorder	Classes B - F combined	13.0956	0.00332993
Age at T2D diagnosis	All-cause mortality	Classes B - F combined	12.7324	0.00380516
Age at T2D diagnosis	All-cause mortality	Class-specific	11.923	0.00554443
LCGMM class	All-cause mortality	Class-specific	17.0889	0.0410616
Sex	Percutaneous coronary intervention	Class-specific	7.74329	0.0476933
Sex	Percutaneous coronary intervention	Classes B - F combined	7.68628	0.0476933
Sex	All CVD combined	Class-specific	5.4767	0.148602
Sex	Diabetic kidney disease	Class-specific	5.39027	0.148602
Sex	All CVD combined	Classes B - F combined	5.38654	0.148602
Sex	Diabetic kidney disease	Classes B - F combined	5.35701	0.148602
Educational attainment	Progression to insulin	Classes B - F combined	5.04977	0.170509
Educational attainment	Progression to insulin	Class-specific	4.91304	0.177698
Townsend Deprivation Index	All-cause mortality	Classes B - F combined	4.69353	0.194634
Ever smoker	Percutaneous coronary intervention	Class-specific	4.48731	0.207275
Ever smoker	Percutaneous coronary intervention	Classes B - F combined	4.46748	0.207275
Classes B - F	Diabetic kidney disease	Classes B - F combined	4.394	0.209413
Age at T2D diagnosis	All strokes combined	Class-specific	4.31131	0.212961
Townsend Deprivation Index	All-cause mortality	Class-specific	4.23032	0.216588
Age at T2D diagnosis	Percutaneous coronary intervention	Classes B - F combined	4.10629	0.226185
Educational attainment	Major Depressive Disorder	Class-specific	3.85954	0.237593
Age at T2D diagnosis	Percutaneous coronary intervention	Class-specific	3.79264	0.237593
Educational attainment	Major Depressive Disorder	Classes B - F combined	3.83674	0.237593
Sex	Ischemic stroke	Classes B - F combined	3.80789	0.237593
Age at T2D diagnosis	All strokes combined	Classes B - F combined	3.95538	0.237593
Sex	Major Depressive Disorder	Class-specific	3.50436	0.253758
Sex	Myocardial infarction	Class-specific	3.48504	0.253758
Sex	Ischemic stroke	Class-specific	3.55503	0.253758
Sex	Major Depressive Disorder	Classes B - F combined	3.5426	0.253758
Sex	Myocardial infarction	Classes B - F combined	3.48227	0.253758
LCGMM class	Major Depressive Disorder	Class-specific	9.7496	0.32341
LCGMM class	Death due to CVD	Class-specific	9.78217	0.32341
Classes B - F	All CVD combined	Classes B - F combined	2.80387	0.360143
Townsend Deprivation Index	Diabetic kidney disease	Class-specific	2.67917	0.373476
Townsend Deprivation Index	Diabetic kidney disease	Classes B - F combined	2.7016	0.373476
Ever smoker	Progression to insulin	Class-specific	2.62641	0.378357
Ever smoker	Unstable angina	Classes B - F combined	2.32312	0.443793
Ever smoker	Progression to insulin	Classes B - F combined	2.31408	0.443793
Ever smoker	Unstable angina	Class-specific	2.27982	0.445134
Ever smoker	Progression to combination therapy	Classes B - F combined	2.24986	0.44542
Ever smoker	Progression to combination therapy	Class-specific	2.19618	0.452791
Classes B - F	Hemorrhagic stroke	Classes B - F combined	1.84709	0.54986
Sex	Progression to insulin	Classes B - F combined	1.86934	0.54986
Sex	Peripheral artery disease	Classes B - F combined	1.75192	0.576111
Sex	Progression to insulin	Class-specific	1.70671	0.583973
Sex	Peripheral artery disease	Class-specific	1.67599	0.586373
Age at T2D diagnosis	Peripheral artery disease	Classes B - F combined	1.59268	0.610652
Townsend Deprivation Index	Unstable angina	Classes B - F combined	1.5099	0.636255
LCGMM class	All CVD combined	Class-specific	6.88459	0.655332
Townsend Deprivation Index	Unstable angina	Class-specific	1.33025	0.694244
LCGMM class	All strokes combined	Class-specific	6.61722	0.694244
Age at T2D diagnosis	Peripheral artery disease	Class-specific	1.26771	0.699035
Classes B - F	Ischemic stroke	Classes B - F combined	1.27859	0.699035
Educational attainment	Death due to CVD	Class-specific	1.01058	0.734872
Ever smoker	Diabetic retinopathy	Class-specific	1.12011	0.734872
LCGMM class	Peripheral artery disease	Class-specific	6.0277	0.734872
Ever smoker	Peripheral artery disease	Class-specific	1.03693	0.734872
Age at T2D diagnosis	Progression to insulin	Class-specific	1.07757	0.734872
Sex	Unstable angina	Classes B - F combined	1.06518	0.734872
Sex	All strokes combined	Classes B - F combined	0.995324	0.734872
Classes B - F	Percutaneous coronary intervention	Classes B - F combined	1.02654	0.734872
Educational attainment	Death due to CVD	Classes B - F combined	1.02513	0.734872
Ever smoker	Diabetic retinopathy	Classes B - F combined	1.09397	0.734872
Age at T2D diagnosis	Progression to insulin	Classes B - F combined	1.09595	0.734872
Age at T2D diagnosis	Unstable angina	Class-specific	0.905617	0.740126
Sex	Unstable angina	Class-specific	0.924545	0.740126
Sex	All strokes combined	Class-specific	0.921537	0.740126
Townsend Deprivation Index	Death due to CVD	Classes B - F combined	0.93473	0.740126
Ever smoker	Peripheral artery disease	Classes B - F combined	0.914252	0.740126
Ever smoker	Myocardial infarction	Class-specific	0.823782	0.765541
Educational attainment	Hemorrhagic stroke	Class-specific	0.836417	0.765541
Ever smoker	Myocardial infarction	Classes B - F combined	0.789851	0.765541
Educational attainment	Hemorrhagic stroke	Classes B - F combined	0.803886	0.765541
Classes B - F	Death due to CVD	Classes B - F combined	0.789457	0.765541
LCGMM class	Hemorrhagic stroke	Class-specific	5.22116	0.781378
Classes B - F	Peripheral artery disease	Classes B - F combined	0.736797	0.781378
Townsend Deprivation Index	Major Depressive Disorder	Class-specific	0.546911	0.789221
Ever smoker	Major Depressive Disorder	Class-specific	0.584484	0.789221
Sex	All-cause mortality	Class-specific	0.539126	0.789221
LCGMM class	Ischemic stroke	Class-specific	4.79572	0.789221
Educational attainment	Ischemic stroke	Class-specific	0.533148	0.789221
LCGMM class	Percutaneous coronary intervention	Class-specific	4.70926	0.789221
Townsend Deprivation Index	Death due to CVD	Class-specific	0.625236	0.789221
Ever smoker	All CVD combined	Class-specific	0.604122	0.789221
LCGMM class	Diabetic kidney disease	Class-specific	4.68605	0.789221
Educational attainment	Diabetic kidney disease	Class-specific	0.544171	0.789221
Townsend Deprivation Index	Major Depressive Disorder	Classes B - F combined	0.549694	0.789221
Ever smoker	Major Depressive Disorder	Classes B - F combined	0.583009	0.789221
Sex	All-cause mortality	Classes B - F combined	0.546345	0.789221
Age at T2D diagnosis	Unstable angina	Classes B - F combined	0.697592	0.789221
Ever smoker	All CVD combined	Classes B - F combined	0.58844	0.789221
Educational attainment	Diabetic kidney disease	Classes B - F combined	0.523982	0.789221
Townsend Deprivation Index	Peripheral artery disease	Classes B - F combined	0.661484	0.789221
Ever smoker	All-cause mortality	Class-specific	0.491875	0.797767
Age at T2D diagnosis	Myocardial infarction	Class-specific	0.494963	0.797767
Educational attainment	Ischemic stroke	Classes B - F combined	0.475925	0.79823
Sex	Progression to combination therapy	Classes B - F combined	0.471622	0.79823
LCGMM class	Myocardial infarction	Class-specific	4.26192	0.800829
Age at T2D diagnosis	Hemorrhagic stroke	Class-specific	0.416226	0.800829
Townsend Deprivation Index	Peripheral artery disease	Class-specific	0.457579	0.800829
Classes B - F	All-cause mortality	Classes B - F combined	0.404083	0.800829
Ever smoker	All-cause mortality	Classes B - F combined	0.409896	0.800829
Classes B - F	Myocardial infarction	Classes B - F combined	0.404527	0.800829
Sex	Death due to CVD	Classes B - F combined	0.438411	0.800829
Age at T2D diagnosis	Hemorrhagic stroke	Classes B - F combined	0.382402	0.811241
Sex	Death due to CVD	Class-specific	0.371554	0.813237
Ever smoker	All strokes combined	Class-specific	0.353161	0.813878
Townsend Deprivation Index	Diabetic retinopathy	Class-specific	0.303187	0.813878
Sex	Progression to combination therapy	Class-specific	0.326577	0.813878
Age at T2D diagnosis	Myocardial infarction	Classes B - F combined	0.344234	0.813878
Classes B - F	Unstable angina	Classes B - F combined	0.33927	0.813878
Ever smoker	All strokes combined	Classes B - F combined	0.319616	0.813878
Ever smoker	Death due to CVD	Classes B - F combined	0.300963	0.813878
Townsend Deprivation Index	Diabetic retinopathy	Classes B - F combined	0.333547	0.813878
Townsend Deprivation Index	Progression to combination therapy	Classes B - F combined	0.313266	0.813878
Educational attainment	All-cause mortality	Class-specific	0.27802	0.815457
Townsend Deprivation Index	All strokes combined	Class-specific	0.284441	0.815457
Educational attainment	All-cause mortality	Classes B - F combined	0.289747	0.815457
Townsend Deprivation Index	Progression to combination therapy	Class-specific	0.255952	0.829508
LCGMM class	Unstable angina	Class-specific	3.50798	0.831575
Ever smoker	Ischemic stroke	Class-specific	0.212736	0.831575
Ever smoker	Death due to CVD	Class-specific	0.220027	0.831575
Townsend Deprivation Index	Progression to insulin	Class-specific	0.209984	0.831575
Townsend Deprivation Index	All strokes combined	Classes B - F combined	0.225079	0.831575
Educational attainment	Diabetic retinopathy	Classes B - F combined	0.215693	0.831575
Townsend Deprivation Index	Progression to insulin	Classes B - F combined	0.237034	0.831575
Townsend Deprivation Index	Percutaneous coronary intervention	Class-specific	0.180592	0.846563
Ever smoker	Ischemic stroke	Classes B - F combined	0.189682	0.846563
Townsend Deprivation Index	Percutaneous coronary intervention	Classes B - F combined	0.178637	0.846563
Educational attainment	Diabetic retinopathy	Class-specific	0.165868	0.849357
Educational attainment	Peripheral artery disease	Classes B - F combined	0.165432	0.849357
Educational attainment	Peripheral artery disease	Class-specific	0.153375	0.857258
Townsend Deprivation Index	Myocardial infarction	Class-specific	0.120294	0.864428
Educational attainment	Myocardial infarction	Class-specific	0.121601	0.864428
Educational attainment	All strokes combined	Class-specific	0.110208	0.864428
Age at T2D diagnosis	All CVD combined	Class-specific	0.0973581	0.864428
Townsend Deprivation Index	All CVD combined	Class-specific	0.131799	0.864428
Sex	Diabetic retinopathy	Class-specific	0.0905504	0.864428
Classes B - F	Major Depressive Disorder	Classes B - F combined	0.140455	0.864428
Townsend Deprivation Index	Myocardial infarction	Classes B - F combined	0.0961646	0.864428
Educational attainment	Myocardial infarction	Classes B - F combined	0.109767	0.864428
Educational attainment	Unstable angina	Classes B - F combined	0.0998211	0.864428
Educational attainment	All strokes combined	Classes B - F combined	0.0962355	0.864428
Townsend Deprivation Index	All CVD combined	Classes B - F combined	0.119706	0.864428
Sex	Diabetic retinopathy	Classes B - F combined	0.0904719	0.864428
Educational attainment	Unstable angina	Class-specific	0.0613502	0.88735
Townsend Deprivation Index	Ischemic stroke	Class-specific	0.0608141	0.88735
Ever smoker	Hemorrhagic stroke	Class-specific	0.0573853	0.88735
Ever smoker	Diabetic kidney disease	Class-specific	0.0588904	0.88735
Ever smoker	Hemorrhagic stroke	Classes B - F combined	0.0557131	0.88735
Ever smoker	Diabetic kidney disease	Classes B - F combined	0.0613098	0.88735
Townsend Deprivation Index	Hemorrhagic stroke	Class-specific	0.0485008	0.895329
Sex	Hemorrhagic stroke	Class-specific	0.0408177	0.905271
Sex	Hemorrhagic stroke	Classes B - F combined	0.0332597	0.905602
Townsend Deprivation Index	Hemorrhagic stroke	Classes B - F combined	0.0337364	0.905602
Educational attainment	Progression to combination therapy	Classes B - F combined	0.0346522	0.905602
Townsend Deprivation Index	Ischemic stroke	Classes B - F combined	0.0286985	0.911029
Age at T2D diagnosis	All CVD combined	Classes B - F combined	0.0209733	0.926008
Educational attainment	Progression to combination therapy	Class-specific	0.0186667	0.927392
Age at T2D diagnosis	Ischemic stroke	Class-specific	0.0091064	0.950655
Classes B - F	All strokes combined	Classes B - F combined	0.00904104	0.950655
Educational attainment	All CVD combined	Classes B - F combined	0.00541422	0.962738
Educational attainment	All CVD combined	Class-specific	0.00271624	0.97468
Educational attainment	Percutaneous coronary intervention	Classes B - F combined	0.00137564	0.981317
Age at T2D diagnosis	Ischemic stroke	Classes B - F combined	0.000794308	0.982977
Educational attainment	Percutaneous coronary intervention	Class-specific	0.000423784	0.983576
