# Supplementary material for: Latent class growth mixture modeling of HbA1C trajectories identifies individuals at high risk of developing complications of type 2 diabetes mellitus in the UK Biobank
Source: BMJ Open Diabetes Res Care. 2025 Sep 8;13(5):e004826. doi: 10.1136/bmjdrc-2024-004826 (PMC12421182; doi:10.1136/bmjdrc-2024-004826)
Supplement: online supplemental file 9 [file bmjdrc-13-5-s009.xlsx]

## Sheet: Supp. Table 9
Supplementary Table 9. Royston-Palmer model results for the outcome models which contained at least one exposure that violated the proportional hazards assumption. Bold values indicate statistical significance after multiple Testing correction
Outcome	Class B ("Low parabolic")		Class C ("High parabolic")		Class D ("Rapid increase")		Class E ("Rapid decrease")		Class F ("Slow decrease")		Classes B-F
	OR [95% CI]	P	OR [95% CI]	P	OR [95% CI]	P	OR [95% CI]	P	OR [95% CI]	P	OR [95% CI]	P
Diabetic retinopathy	1.14 [1.01–1.29]	0.112	1.24 [0.97–1.58]	0.242	1.5 [1.22–1.85]	0.000589	1.78 [1.45–2.19]	2.96e-07	1.71 [1.49–1.97]	1.47e-13	1.4 [1.29–1.53]	9.88e-15
Progression to combination therapy	4.29 [3.85–4.8]	6.35e-147	5.41 [4.36–6.71]	3.88e-52	3.16 [2.61–3.83]	1.99e-31	9.48 [7.82–11.5]	1.46e-114	6.51 [5.67–7.47]	5.15e-154	5.11 [4.71–5.54]	1e-200
Progression to insulin	3.51 [3–4.11]	1.96e-54	7.9 [6.04–10.34]	1.4e-50	5.37 [4.26–6.77]	4.86e-45	7.15 [5.57–9.19]	8.76e-53	2.17 [1.76–2.66]	1.06e-12	3.89 [3.46–4.37]	3.24e-115
Diabetic kidney disease	1.35 [1.15–1.58]	0.00114	1.69 [1.24–2.3]	0.00342	1.68 [1.28–2.2]	0.000589	1.3 [0.97–1.75]	0.184	1.42 [1.19–1.7]	0.000592	1.43 [1.28–1.59]	1.07e-09
Death due to CVD	1.7 [1.29–2.26]	0.00114	3.53 [2.15–5.81]	3.85e-06	2.92 [1.85–4.61]	2.46e-05	3.01 [1.99–4.56]	8.97e-07	1.31 [0.91–1.9]	0.439	1.95 [1.6–2.37]	2.13e-10
Major Depressive Disorder	1.37 [0.98–1.93]	0.134	0.81 [0.37–1.76]	0.595	1.41 [0.83–2.38]	0.204	1.24 [0.68–2.27]	0.485	1.12 [0.72–1.74]	1	1.24 [0.97–1.59]	0.0912
All-cause mortality	1.21 [1.02–1.44]	0.112	2.04 [1.46–2.85]	0.000166	1.83 [1.36–2.47]	0.000344	1.7 [1.27–2.28]	0.0016	1.35 [1.1–1.65]	0.0149	1.42 [1.26–1.6]	2.89e-08
Percutaneous coronary intervention	1.22 [0.96–1.55]	0.134	1.49 [0.92–2.41]	0.242	1.72 [1.15–2.56]	0.0161	1.47 [0.98–2.21]	0.184	0.93 [0.69–1.26]	1	1.22 [1.03–1.44]	0.0384
